# Supplementary material for: Selecting antibacterial aptamers against the BamA protein in Pseudomonas aeruginosa by incorporating genetic algorithm to optimise computational screening method
Source: Sci Rep. 2023 May 10;13:7582. doi: 10.1038/s41598-023-34643-5 (PMC10170454; doi:10.1038/s41598-023-34643-5)
Supplement: Supplementary file 1 — Supplementary Information 1. [file 41598_2023_34643_MOESM1_ESM.xlsx]

## Sheet: HADDOCK 2.4
Aptamer	A1-DM	A2-DM	A3	A4	A5	A6	A7	a8dm	A9	A10	A11	A12	A13	A14	A16	A17
Cluster Number	Cluster 8	Cluster 3	Cluster 5	Cluster 5	Cluster 4	Cluster 1	Cluster 1	Cluster 3	Cluster 4	Cluster 1	Cluster 11	Cluster 1	Cluster 1	Cluster 11	Cluster 12	Cluster 3
HADDOCK score	-13.5 +/- 48.0	-1.6 +/- 11.4	-32.1 +/- 14.4	-36.0 +/- 13.7	-8.6 +/- 16.2	-81.1 +/- 16.6	-7.5 +/- 8.0	-67.9 +/- 5.4	-41.0 +/- 12.9	-8.9 +/- 4.1	-63.9 +/- 9.5	-99.0 +/- 4.1	-50.1 +/- 13.2	-60.8 +/- 21.2	-38.9 +/- 23.5	-25.4 +/- 10.2
Cluster size	7	10	11	12	7	21	20	7	4	10	5	35	33	6	5	12
RMSD from the overall lowest-energy structure	1.0 +/- 0.6	5.7 +/- 0.2	22.2 +/- 0.3	19.1 +/- 0.2	18.6 +/- 0.1	0.9 +/- 0.5	6.1 +/- 1.1	1.2 +/- 0.3	16.9 +/- 0.2	13.1 +/- 0.1	18.0 +/- 0.1	1.8 +/- 0.3	29.7 +/- 0.1	0.9 +/- 0.6	8.2 +/- 0.2	16.1 +/- 0.1
Van der Waals energy	-108.9 +/- 12.6	-113.8 +/- 6.1	-108.7 +/- 10.8	-110.6 +/- 20.2	-80.9 +/- 8.7	-153.0 +/- 3.8	-104.0 +/- 1.1	-51.1 +/- 9.7	-103.1 +/- 4.9	-101.3 +/- 11.8	-107.7 +/- 8.5	-73.4 +/- 10.6	-136.9 +/- 11.1	-87.0 +/- 17.8	-101.4 +/- 22.9	-97.3 +/- 1.6
Electrostatic energy	-355.9 +/- 63.5	-493.8 +/- 62.2	-188.4 +/- 90.0	-127.1 +/- 30.2	-215.4 +/- 20.6	-676.8 +/- 66.4	-147.4 +/- 24.2	-214.1 +/- 31.3	-233.2 +/- 14.6	-202.8 +/- 45.7	-227.1 +/- 60.3	-127.1 +/- 33.4	-281.7 +/- 60.8	-304.4 +/- 27.1	-383.6 +/- 13.1	-220.0 +/- 22.8
Desolvation energy	1.5 +/- 4.2	11.4 +/- 4.4	-10.5 +/- 7.4	-11.0 +/- 2.9	3.8 +/- 3.2	30.5 +/- 5.3	6.7 +/- 4.2	9.6 +/- 2.3	-14.9 +/- 4.3	-1.3 +/- 1.7	-23.3 +/- 1.7	-6.0 +/- 2.4	1.3 +/- 3.9	7.5 +/- 2.9	7.2 +/- 4.8	-10.7 +/- 5.5
Restraints violation energy	1650.8 +/- 284.4	1995.6 +/- 91.2	1247.6 +/- 62.0	1110.5 +/- 108.5	1115.3 +/- 106.6	1767.6 +/- 186.8	1192.7 +/- 64.0	164.8 +/- 72.9	1237.2 +/- 94.3	1343.5 +/- 197.7	1126.0 +/- 122.7	57.6 +/- 24.5	1418.8 +/- 144.7	795.5 +/- 114.5	1320.4 +/- 44.7	1266.2 +/- 73.2
Buried Surface Area	3684.8 +/- 357.4	3842.4 +/- 189.8	3183.2 +/- 346.9	3188.2 +/- 438.1	2744.4 +/- 282.7	5249.0 +/- 176.2	3012.7 +/- 117.5	1511.4 +/- 144.8	3035.2 +/- 48.5	2724.0 +/- 310.2	3323.3 +/- 139.5	2041.2 +/- 176.5	4275.9 +/- 212.7	2799.2 +/- 313.5	3350.2 +/- 560.0	3050.6 +/- 94.7
Z-Score	-2	-2.1	-1.2	-1.9	-1.4	-2.4	-1.6	-1.5	-1.8	-1.7	-1.6	-2.3	-1	-1.6	-2.1	-1.2
Aptamer	A18	a19dm	A20	A21	A22	A23	A24	A25	A26	A27	A28	A29-DM	A30-DM	A31-DM	A32-DM	A33-DM	A34-DM
Cluster Number	Cluster 1	Cluster 3	Cluster 1	Cluster 3	Cluster 3	Cluster 1	Cluster 1	Cluster 4	Cluster 7	Cluster 1	Cluster 3	Cluster 8	Cluster 9	Cluster 1	Cluster 1	Cluster 4	Cluster 2
HADDOCK score	-42.2 +/- 3.9	-105.3 +/- 5.9	-88.1 +/- 14.6	14.7 +/- 24.1	38.0 +/- 15.3	-77.5 +/- 7.9	-31.3 +/- 15.2	-85.4 +/- 4.7	-77.9 +/- 8.7	-77.7 +/- 0.9	63.0 +/- 9.6	-58.2 +/- 16.2	-90.5 +/- 19.1	-130.4 +/- 26.4	-104.6 +/- 6.1	-106.0 +/- 4.7	18.4 +/- 16.9
Cluster size	21	13	31	11	10	21	36	11	6	21	8	4	5	13	68	13	6
RMSD from the overall lowest-energy structure	8.0 +/- 0.1	1.0 +/- 0.8	4.1 +/- 0.4	17.8 +/- 0.1	17.8 +/- 0.3	0.6 +/- 0.5	32.3 +/- 0.1	5.4 +/- 0.3	14.8 +/- 0.1	6.0 +/- 0.2	29.3 +/- 0.0	7.6 +/- 0.1	0.9 +/- 0.5	1.1 +/- 0.6	11.2 +/- 0.1	1.4 +/- 0.9	14.3 +/- 0.1
Van der Waals energy	-102.7 +/- 7.1	-85.6 +/- 3.2	-76.4 +/- 8.6	-113.6 +/- 6.2	-102.9 +/- 8.7	-52.3 +/- 14.3	-115.8 +/- 14.7	-53.4 +/- 4.1	-76.9 +/- 6.8	-95.3 +/- 6.8	-97.9 +/- 14.7	-69.8 +/- 7.5	-75.4 +/- 16.9	-151.9 +/- 16.0	-111.1 +/- 6.4	-90.9 +/- 1.2	-76.9 +/- 14.5
Electrostatic energy	-241.5 +/- 18.1	-270.2 +/- 22.7	-296.4 +/- 60.7	-133.4 +/- 25.4	-271.9 +/- 48.2	-370.4 +/- 105.7	-453.0 +/- 59.6	-306.7 +/- 23.1	-389.1 +/- 39.3	-198.7 +/- 27.4	-293.8 +/- 56.6	-188.2 +/- 46.7	-240.7 +/- 38.9	-198.5 +/- 19.6	-177.4 +/- 40.8	-377.6 +/- 56.5	-119.6 +/- 14.3
Desolvation energy	0.3 +/- 2.5	8.0 +/- 1.5	0.2 +/- 2.8	-4.4 +/- 1.7	-3.8 +/- 8.1	19.5 +/- 5.7	19.1 +/- 9.2	12.9 +/- 2.5	9.0 +/- 3.1	14.5 +/- 1.6	6.5 +/- 3.1	-0.1 +/- 5.5	2.5 +/- 8.6	5.7 +/- 4.8	6.3 +/- 2.6	11.9 +/- 1.5	-7.9 +/- 1.8
Restraints violation energy	1084.8 +/- 33.0	263.5 +/- 53.2	473.6 +/- 109.2	1594.3 +/- 213.2	1990.2 +/- 64.7	293.6 +/- 30.2	1559.5 +/- 72.1	164.2 +/- 40.1	678.0 +/- 72.3	428.9 +/- 36.0	2130.6 +/- 124.3	493.4 +/- 59.8	305.2 +/- 36.9	554.4 +/- 64.1	356.5 +/- 57.2	485.1 +/- 103.6	1270.5 +/- 135.1
Buried Surface Area	3517.0 +/- 219.1	2620.3 +/- 53.6	2482.4 +/- 126.5	3383.3 +/- 114.5	3314.7 +/- 237.5	2061.7 +/- 123.7	3972.4 +/- 338.5	1645.6 +/- 99.1	2880.1 +/- 219.3	2328.4 +/- 68.4	3216.4 +/- 273.4	2128.4 +/- 296.7	2224.0 +/- 171.3	3992.6 +/- 523.5	3035.4 +/- 59.4	2681.0 +/- 266.9	2424.3 +/- 226.9
Z-Score	-1.8	-2.1	-1.7	-1.8	-2.2	-2.1	-1.7	-1.8	-1.8	-2.1	-1.1	-1.4	-1.9	-2.4	-1.7	-2.1	-2
Aptamer	A35	A36	A37	A38	A39	A40	A41	A43	A44	A45	A46	A47	A48	A50	A51	A52
Cluster Number	Cluster 4	Cluster 9	Cluster 2	Cluster 13	Cluster 1	Cluster 7	Cluster 3	Cluster 6	Cluster 2	Cluster 7	Cluster 2	Cluster 3	Cluster 3	Cluster 1	Cluster 1	Cluster 11
HADDOCK score	-76.2 +/- 10.4	-67.9 +/- 8.3	28.3 +/- 7.8	-101.4 +/- 10.6	-63.0 +/- 5.0	-81.5 +/- 23.0	-32.1 +/- 19.4	63.7 +/- 42.0	-15.4 +/- 12.7	-58.2 +/- 11.4	16.3 +/- 6.3	-125.4 +/- 22.7	-43.8 +/- 12.9	-67.5 +/- 14.8	-47.3 +/- 5.3	-89.0 +/- 18.6
Cluster size	12	5	30	4	20	9	8	9	14	8	16	7	15	14	39	6
RMSD from the overall lowest-energy structure	6.2 +/- 0.1	9.1 +/- 0.3	4.5 +/- 0.4	0.6 +/- 0.4	12.1 +/- 0.1	2.0 +/- 1.2	19.8 +/- 0.1	1.0 +/- 0.6	4.1 +/- 0.2	0.5 +/- 0.3	5.7 +/- 0.1	0.9 +/- 0.5	4.3 +/- 0.4	0.9 +/- 0.5	25.5 +/- 0.1	6.7 +/- 0.1
Van der Waals energy	-87.4 +/- 2.8	-77.1 +/- 11.9	-96.8 +/- 8.0	-85.0 +/- 4.5	-79.2 +/- 7.6	-83.4 +/- 13.3	-108.9 +/- 10.6	-108.6 +/- 27.3	-128.8 +/- 10.3	-87.3 +/- 10.8	-112.5 +/- 19.0	-100.4 +/- 11.2	-110.2 +/- 6.5	-117.8 +/- 11.2	-123.4 +/- 13.7	-97.3 +/- 20.5
Electrostatic energy	-211.1 +/- 28.8	-281.3 +/- 12.1	-460.5 +/- 44.2	-289.6 +/- 63.1	-219.3 +/- 54.1	-275.6 +/- 28.8	-201.3 +/- 23.5	-201.6 +/- 57.1	-291.8 +/- 70.4	-503.7 +/- 40.4	-88.5 +/- 47.8	-261.2 +/- 41.8	-360.4 +/- 78.8	-331.3 +/- 24.3	-210.4 +/- 12.8	-303.2 +/- 18.6
Desolvation energy	7.6 +/- 2.5	6.2 +/- 5.3	7.9 +/- 3.2	5.8 +/- 7.6	15.4 +/- 2.7	3.8 +/- 3.2	-27.3 +/- 3.3	11.4 +/- 7.5	3.3 +/- 2.4	13.1 +/- 4.1	4.0 +/- 4.4	-10.5 +/- 7.5	21.7 +/- 5.8	-16.9 +/- 2.7	-5.3 +/- 1.3	8.8 +/- 5.9
Restraints violation energy	457.3 +/- 61.3	592.9 +/- 73.1	2093.3 +/- 175.4	357.9 +/- 20.9	447.3 +/- 50.7	531.8 +/- 74.6	1443.8 +/- 150.3	2012.3 +/- 214.7	1684.1 +/- 41.3	1166.2 +/- 63.1	1425.7 +/- 111.5	376.6 +/- 42.6	1167.9 +/- 77.4	1334.3 +/- 71.2	1234.1 +/- 113.6	601.9 +/- 2.8
Buried Surface Area	2547.0 +/- 132.2	2367.4 +/- 138.6	3511.3 +/- 120.8	2492.2 +/- 163.5	2444.4 +/- 124.0	2425.0 +/- 117.1	3222.0 +/- 179.7	3716.6 +/- 657.6	3769.2 +/- 251.1	3222.2 +/- 196.6	3050.7 +/- 289.3	2926.2 +/- 151.1	3440.3 +/- 135.7	3825.1 +/- 182.6	3598.1 +/- 222.5	2899.6 +/- 345.2
Z-Score	-1.5	-1.5	-2.2	-2	-1.4	-1.6	-2.3	-1.5	-2	-1.6	-1.1	-2.5	-1.7	-2.4	-2.3	-2
Aptamer	A53	A54	A55	A56	A57	A58	A59	A60	A61	A62	A63	A64	A65	A66	A67	A68
Cluster Number	Cluster 12	Cluster 2	Cluster 4	Cluster 1	Cluster 4	Cluster 1	Cluster 6	cluster 12	Cluster 4	Cluster 1	Cluster 3	Cluster 1	Cluster 1	Cluster 1	Cluster 1	Cluster 4
HADDOCK score	-66.9 +/- 3.4	-57.9 +/- 18.2	-69.9 +/- 9.3	-63.9 +/- 6.8	-18.8 +/- 13.9	-72.2 +/- 11.2	-66.4 +/- 7.3	-52.7 +/- 21.4	-63.1 +/- 13.0	-113.4 +/- 17.6	-13.0 +/- 17.5	-98.7 +/- 8.7	52.1 +/- 15.2	-123.9 +/- 7.5	-68.8 +/- 8.5	-49.2 +/- 19.1
Cluster size	4	8	9	30	8	24	5	5	11	30	9	16	22	36	49	13
RMSD from the overall lowest-energy structure	2.4 +/- 0.5	0.7 +/- 0.4	7.3 +/- 0.1	4.5 +/- 0.1	1.2 +/- 0.7	10.9 +/- 0.2	9.2 +/- 0.1	1.4 +/- 1.0	7.8 +/- 0.1	1.0 +/- 0.6	5.1 +/- 0.6	6.0 +/- 0.1	25.2 +/- 0.0	1.7 +/- 0.5	13.7 +/- 0.1	23.4 +/- 0.1
Van der Waals energy	-58.1 +/- 10.6	-69.1 +/- 9.5	-79.9 +/- 5.3	-66.8 +/- 12.8	-108.1 +/- 11.8	-95.6 +/- 4.4	-86.8 +/- 11.1	-73.8 +/- 16.4	-67.7 +/- 11.6	-147.1 +/- 3.4	-100.0 +/- 15.8	-80.6 +/- 6.2	-113.4 +/- 6.7	-114.1 +/- 16.6	-87.5 +/- 8.4	-119.0 +/- 10.9
Electrostatic energy	-220.7 +/- 17.1	-202.1 +/- 15.1	-172.0 +/- 17.0	-188.7 +/- 30.3	-358.6 +/- 44.8	-280.4 +/- 74.7	-128.0 +/- 25.8	-320.9 +/- 15.6	-386.4 +/- 16.6	-254.8 +/- 43.7	-243.5 +/- 40.2	-243.4 +/- 18.8	-273.4 +/- 31.0	-165.3 +/- 46.5	-148.1 +/- 13.7	-224.8 +/- 58.9
Desolvation energy	10.9 +/- 2.8	-4.5 +/- 2.8	-1.8 +/- 2.3	0.9 +/- 1.8	19.8 +/- 3.5	-0.8 +/- 4.9	-1.2 +/- 2.6	14.3 +/- 3.0	16.2 +/- 4.9	-10.2 +/- 6.2	-1.7 +/- 1.7	1.1 +/- 4.6	-6.3 +/- 3.2	-8.2 +/- 9.1	8.3 +/- 0.7	-11.1 +/- 3.5
Restraints violation energy	244.1 +/- 54.0	561.4 +/- 53.4	462.7 +/- 30.0	397.5 +/- 93.1	1412.5 +/- 93.2	802.3 +/- 153.6	472.0 +/- 65.6	710.2 +/- 74.4	657.2 +/- 40.7	948.9 +/- 111.8	1375.3 +/- 83.9	294.9 +/- 30.1	2265.1 +/- 177.4	313.6 +/- 86.1	400.2 +/- 67.5	1259.2 +/- 17.8
Buried Surface Area	1816.0 +/- 104.9	2274.4 +/- 178.3	1885.5 +/- 94.6	1910.2 +/- 328.7	3634.1 +/- 277.1	2940.2 +/- 119.9	2472.8 +/- 115.5	2759.5 +/- 396.6	2539.7 +/- 197.0	4045.1 +/- 199.3	3165.6 +/- 307.8	2477.2 +/- 133.4	3358.3 +/- 98.3	2906.6 +/- 267.4	2528.4 +/- 145.7	3681.4 +/- 210.3
Z-Score	-2.4	-1.9	-1.9	-1.5	-1.8	-1.6	-1.3	-1.8	-1.8	-2	-1.2	-2.2	-1.8	-2	-2.3	-2.6
Aptamer	A69	A70	A71	A72	A73	A74	A75	A76	A77	A78	A80	A81	A82	A83	A84
Cluster Number	Cluster 2	Cluster 1	Cluster 12	Cluster 1	Cluster 8	Cluster 1	Cluster 1	Cluster 10	Cluster 3	Cluster 1	Cluster 7	Cluster 5	Cluster 1	Cluster 16	Cluster 5
HADDOCK score	-106.5 +/- 13.1	-94.7 +/- 6.0	-61.4 +/- 10.8	-9.6 +/- 10.4	-56.5 +/- 18.8	-95.9 +/- 3.7	-31.2 +/- 15.1	-60.8 +/- 13.7	-43.5 +/- 9.1	-79.2 +/- 3.7	-52.0 +/- 9.2	-57.2 +/- 18.5	-85.5 +/- 5.0	-40.7 +/- 17.9	-50.8 +/- 23.9
Cluster size	17	17	4	36	6	56	12	4	12	32	6	9	71	4	5
RMSD from the overall lowest-energy structure	0.9 +/- 0.9	7.4 +/- 0.2	7.4 +/- 0.2	11.2 +/- 0.2	1.1 +/- 0.7	6.6 +/- 0.1	11.9 +/- 0.7	5.0 +/- 0.2	3.8 +/- 0.3	5.4 +/- 0.4	11.3 +/- 0.1	1.2 +/- 0.8	12.3 +/- 0.1	1.0 +/- 0.6	1.1 +/- 0.6
Van der Waals energy	-98.4 +/- 7.9	-105.5 +/- 9.6	-70.6 +/- 5.2	-103.8 +/- 11.2	-151.8 +/- 16.2	-88.8 +/- 6.8	-106.7 +/- 15.5	-84.3 +/- 17.2	-109.1 +/- 11.1	-79.2 +/- 7.6	-73.4 +/- 9.1	-98.3 +/- 5.8	-108.4 +/- 4.3	-47.3 +/- 2.8	-106.0 +/- 15.6
Electrostatic energy	-286.1 +/- 26.2	-117.2 +/- 59.3	-239.5 +/- 43.4	-184.8 +/- 50.5	-202.8 +/- 22.9	-422.5 +/- 22.1	-349.2 +/- 24.4	-25.5 +/- 4.1	-273.0 +/- 33.1	-179.2 +/- 24.3	-174.6 +/- 32.0	-217.0 +/- 45.2	-139.1 +/- 43.3	-255.0 +/- 36.8	-473.1 +/- 84.7
Desolvation energy	11.4 +/- 4.2	-17.0 +/- 7.2	12.7 +/- 2.2	0.7 +/- 3.2	-5.4 +/- 5.7	7.8 +/- 5.2	18.8 +/- 2.7	-1.0 +/- 4.5	-14.7 +/- 5.5	3.1 +/- 5.0	16.8 +/- 5.3	-19.7 +/- 5.9	6.6 +/- 2.5	3.4 +/- 3.0	11.1 +/- 2.8
Restraints violation energy	377.3 +/- 29.1	512.7 +/- 39.0	444.0 +/- 83.6	1303.7 +/- 85.9	1412.3 +/- 115.1	697.1 +/- 93.1	1265.7 +/- 78.1	294.9 +/- 60.7	1347.7 +/- 77.7	327.5 +/- 108.5	394.9 +/- 48.2	1042.1 +/- 44.8	442.2 +/- 58.4	541.6 +/- 98.2	1387.9 +/- 175.5
Buried Surface Area	2871.6 +/- 288.4	2268.1 +/- 54.7	2123.5 +/- 19.0	3098.7 +/- 133.4	4120.5 +/- 404.2	3000.3 +/- 91.0	3377.5 +/- 363.6	1988.9 +/- 265.4	2923.9 +/- 101.9	2245.4 +/- 126.0	2031.8 +/- 129.1	2817.9 +/- 215.6	2860.4 +/- 112.9	1907.6 +/- 160.3	3300.1 +/- 317.5
Z-Score	-2.4	-2.1	-1.4	-1.1	-2	-1.7	-2.1	-1.4	-1.7	-2.6	-1.6	-2.1	-2	-1.6	-1.3
Aptamer	A85	A86	A87	A88	A89	A90	A91	A92	A93	A94	A95	A96	A97	A98	A99	A100
Cluster Number	Cluster 1	Cluster 8	Cluster 8	Cluster 5	Cluster 3	Cluster 1	Cluster 2	Cluster 6	Cluster 1	Cluster 12	Cluster 7	Cluster 3	Cluster 7	Cluster 5	Cluster 1	Cluster 3
HADDOCK score	-72.8 +/- 3.9	-88.6 +/- 7.1	-78.6 +/- 37.5	-81.7 +/- 4.9	-80.0 +/- 13.2	-58.2 +/- 20.5	-106.5 +/- 5.5	-54.1 +/- 13.6	-86.6 +/- 9.6	-45.9 +/- 17.5	-81.4 +/- 8.4	-78.2 +/- 11.6	-64.8 +/- 32.7	-72.3 +/- 21.0	-79.9 +/- 7.4	-42.5 +/- 11.6
Cluster size	15	6	5	8	12	42	11	9	70	5	8	13	5	7	39	8
RMSD from the overall lowest-energy structure	3.6 +/- 0.3	0.7 +/- 0.4	0.6 +/- 0.4	4.0 +/- 0.0	0.8 +/- 0.5	1.3 +/- 0.8	8.7 +/- 0.2	19.7 +/- 0.1	21.7 +/- 0.1	5.9 +/- 0.1	0.7 +/- 0.5	0.7 +/- 0.4	1.0 +/- 0.6	22.6 +/- 0.1	0.7 +/- 0.4	0.8 +/- 0.5
Van der Waals energy	-64.7 +/- 4.0	-82.5 +/- 2.9	-99.0 +/- 27.9	-71.5 +/- 6.1	-51.4 +/- 10.7	-125.3 +/- 23.6	-91.7 +/- 2.9	-89.2 +/- 12.6	-90.4 +/- 20.7	-110.8 +/- 17.1	-78.9 +/- 7.6	-94.8 +/- 4.6	-83.7 +/- 22.7	-149.5 +/- 10.2	-127.6 +/- 9.2	-105.5 +/- 8.1
Electrostatic energy	-241.1 +/- 43.7	-189.8 +/- 18.5	-205.3 +/- 48.1	-207.9 +/- 33.7	-314.2 +/- 43.1	-388.7 +/- 57.5	-280.0 +/- 30.7	-278.2 +/- 62.5	-476.0 +/- 62.8	-69.5 +/- 12.7	-352.5 +/- 79.8	-243.8 +/- 26.4	-216.1 +/- 30.7	-175.3 +/- 23.4	-318.1 +/- 67.0	-179.8 +/- 61.7
Desolvation energy	11.3 +/- 1.1	3.2 +/- 5.8	4.2 +/- 2.5	1.3 +/- 2.7	6.9 +/- 3.6	-7.5 +/- 7.2	-1.4 +/- 1.9	11.4 +/- 4.8	12.4 +/- 3.4	2.0 +/- 3.6	16.8 +/- 6.4	16.3 +/- 5.7	0.6 +/- 2.5	-2.2 +/- 4.7	3.9 +/- 6.0	-11.3 +/- 2.5
Restraints violation energy	288.8 +/- 57.8	287.1 +/- 83.1	571.6 +/- 79.2	300.2 +/- 61.2	273.7 +/- 62.6	1522.5 +/- 141.0	424.7 +/- 38.4	793.7 +/- 77.3	866.0 +/- 98.9	767.0 +/- 32.8	512.1 +/- 12.6	490.2 +/- 57.9	614.1 +/- 65.0	1144.8 +/- 88.0	1073.6 +/- 180.0	1102.5 +/- 129.7
Buried Surface Area	1946.7 +/- 120.2	2433.5 +/- 167.1	2785.1 +/- 367.1	2203.4 +/- 41.1	1741.4 +/- 104.7	3833.9 +/- 585.9	2502.1 +/- 53.2	3044.6 +/- 217.4	3136.0 +/- 305.4	3005.4 +/- 282.8	2593.8 +/- 156.9	2927.6 +/- 190.8	2615.2 +/- 413.6	3977.5 +/- 194.8	3406.6 +/- 211.4	3315.9 +/- 247.2
Z-Score	-1.6	-2.5	-1.8	-2.2	-2.1	-2.9	-1.8	-1.5	-2.2	-1.2	-2	-1.7	-1.5	-2	-1.9	-1.9

## Sheet: GA ranking
	A1	A2	A3	A4	A5
Best distribution	8.7301	1.91526	57.7832	36.8335	24.814
Aptamer list
Aptamer	Normalize % (A1)	Normalize % (A2)	Normalize % (A3)	Normalize % (A4)	Normalize % (A5)	Euclidean distance = √Σ(Ai-Bi)2
A33-DM	12.5708	2.83019	58.7512	45.9389	42.1053	19.9605	0.0102041
A69	12.3132	1.25786	51.6556	59.9877	26.3158	24.2733	0.0204082
A47	2.57599	1.25786	49.7635	63.8108	21.0526	29.0611	0.0306122
a19dm	12.9315	1.57233	63.7654	62.429	42.1053	31.7439	0.0408163
A95	25.2447	0.628931	70.1041	49.7927	47.3684	33.2089	0.0510204
A38	14.9408	0.314465	64.333	59.4503	47.3684	33.2304	0.0612245
A52	21.3292	19.4969	52.6963	57.3622	47.3684	37.734	0.0714286
A50	32.406	1.25786	33.3018	53.0478	26.3158	37.7555	0.0816327
A64	16.3318	17.2956	68.4957	66.5438	36.8421	37.9009	0.0918367
A86	21.5353	0.628931	66.6982	74.7735	21.0526	41.2153	0.102041
A74	17.7743	19.1824	60.7379	39.045	63.1579	43.1721	0.112245
A30-DM	20.5564	1.25786	73.4153	66.9584	52.6316	45.4531	0.122449
A88	25.0902	11.0063	77.105	71.9945	36.8421	45.8759	0.132653
A23	27.254	0.314465	95.2696	47.0444	42.1053	46.4131	0.142857
A27	27.151	17.2956	54.5885	73.407	42.1053	47.1456	0.153061
A91	12.3132	25.7862	57.9943	60.9243	57.8947	47.5122	0.163265
A78	26.3782	15.4088	69.8202	76.401	15.7895	47.8064	0.173469
A81	37.7125	2.20126	51.7502	70.5973	42.1053	48.119	0.183673
A103	20.7625	27.9874	68.685	55.8268	57.8947	48.9741	0.193878
A20	21.7929	11.3208	72.4693	58.4063	63.1579	49.096	0.204082
A16	47.1406	24.2138	48.8174	45.0177	42.1053	49.1828	0.214286
A89	25.966	0.943396	96.1211	55.6733	42.1053	49.2112	0.22449
A90	37.1973	2.51572	26.2062	44.2346	0	49.7832	0.234694
A99	26.0175	0.628931	24.0303	55.0745	52.6316	50.4611	0.244898
A12	16.1772	4.08805	75.3075	84.4004	31.5789	51.7268	0.255102
A60	40.0309	2.83019	74.929	54.6446	57.8947	51.8278	0.265306
A96	26.8934	0.628931	55.0615	66.4824	63.1579	51.8486	0.27551
A53	32.7151	5.97484	89.7824	70.0292	26.3158	52.1528	0.285714
A66	3.34879	3.77358	36.8023	78.5352	47.3684	52.157	0.295918
A87	26.6873	0.314465	51.088	72.3937	57.8947	52.2371	0.306122
A61	34.6728	22.956	80.7001	44.5877	57.8947	52.8714	0.316327
A45	37.1973	0	62.157	26.5776	68.4211	53.2911	0.326531
A40	25.1932	4.71698	65.8467	61.5999	68.4211	53.4682	0.336735
A14	35.8578	1.25786	62.4409	57.178	68.4211	55.4392	0.346939
A25	23.1839	15.4088	94.2289	56.8248	57.8947	56.6857	0.357143
A48	44.6162	11.9497	40.492	48.5798	63.1579	57.4083	0.367347
A70	18.3926	21.6981	44.9385	85.9205	42.1053	57.9503	0.377551
A54	37.3519	0.628931	79.3756	72.885	52.6316	57.9709	0.387755
A55	31.1695	21.3836	69.158	77.5065	52.6316	58.6519	0.397959
A26	27.0479	44.9686	71.9962	44.1732	57.8947	59.4924	0.408163
A1-DM	60.2267	1.57233	41.7219	49.2707	47.3684	59.7777	0.418367
A75	51.1077	35.8491	43.8032	50.2994	42.1053	60.1924	0.428571
A77	44.7707	10.3774	41.5326	61.9991	63.1579	61.1406	0.438776
A100	45.2859	0.943396	44.9385	76.3089	52.6316	61.9225	0.44898
A57	57.4961	2.20126	42.4787	48.8561	57.8947	62.059	0.459184
A58	29.9845	32.7044	54.3046	60.8629	68.4211	62.3764	0.469388
A18	45.4405	23.5849	47.5875	66.8356	57.8947	62.5751	0.479592
A85	29.6754	9.74843	83.5383	66.897	68.4211	62.9982	0.489796
A62	8.75837	1.57233	5.58184	64.7935	47.3684	63.3685	0.5
A67	31.7362	41.5094	61.9678	81.1761	31.5789	64.238	0.510204
A97	33.797	1.57233	65.5629	70.7355	73.6842	65.0126	0.520408
A35	27.9238	17.9245	62.0624	71.5031	73.6842	65.0637	0.530612
A82	23.1324	37.1069	42.1949	82.558	47.3684	65.4852	0.540816
A102	23.6991	32.0755	44.6547	75.9558	63.1579	65.6268	0.55102
A2-DM	66.3575	16.3522	37.0861	28.0977	42.1053	65.8257	0.561224
A36	32.1999	27.044	71.807	60.7247	73.6842	65.8638	0.571429
A32-DM	13.2921	33.6478	39.6405	76.6774	63.1579	66.4434	0.581633
A93	22.5657	66.6667	59.2242	30.8306	36.8421	67.5792	0.591837
A31-DM	0	1.88679	1.04068	73.4377	26.3158	68.1033	0.602041
A101	34.4668	11.6352	86.755	87.9011	47.3684	68.65	0.612245
A84	41.0098	1.88679	44.4655	31.2759	84.2105	69.1243	0.622449
A44	59.2478	11.3208	22.895	59.1125	47.3684	69.7334	0.632653
A6	25.3993	1.25786	0	0	26.3158	70.5419	0.642857
A56	34.2607	12.5786	81.5516	74.9424	73.6842	71.9099	0.653061
A71	35.5487	21.6981	77.9565	67.1426	78.9474	73.2572	0.663265
a8dm	32.1999	2.20126	96.4049	71.0425	73.6842	74.8405	0.673469
A37	81.762	12.5786	53.1693	33.2105	36.8421	75.0097	0.683673
A80	40.3916	33.9623	75.3075	77.1073	68.4211	76.5514	0.693878
A83	46.2133	1.57233	100	64.7628	68.4211	76.6093	0.704082
A73	38.0732	1.88679	1.13529	72.7775	47.3684	76.6204	0.714286
A9	46.0587	51.5723	47.2091	68.1099	57.8947	77.7407	0.72449
A29-DM	37.1973	22.327	78.7133	75.0192	78.9474	77.8053	0.734694
A39	34.7244	36.478	69.8202	70.2441	78.9474	77.858	0.744898
A11	34.2607	55.0314	42.8571	69.0465	68.4211	81.4566	0.755102
A41	50.644	60.6918	41.7219	73.0078	31.5789	82.6062	0.765306
A59	32.9727	27.3585	62.6301	84.2622	84.2105	83.8808	0.77551
A10	62.5966	39.6226	48.912	72.7775	63.1579	84.6426	0.785714
A7	63.3179	17.6101	46.3576	81.2836	68.4211	85.0534	0.795918
A92	39.3096	60.3774	60.3595	61.2007	73.6842	85.6833	0.806122
A68	41.8341	72.0126	32.1665	69.3997	15.7895	88.3613	0.816327
A76	35.8578	14.1509	64.9953	100	78.9474	88.6458	0.826531
A63	60.4843	14.4654	50.1419	66.5285	89.4737	89.2024	0.836735
A4	48.6347	58.4906	40.1135	84.4004	52.6316	90.2319	0.846939
A94	43.5343	16.9811	39.9243	93.2443	89.4737	95.5003	0.857143
A51	42.813	78.6164	28.0038	71.6106	31.5789	95.8474	0.867347
A34-DM	76.6615	43.3962	71.9962	85.552	47.3684	97.0544	0.877551
A17	54.0958	49.0566	52.6963	70.1366	89.4737	97.9602	0.887755
A22	86.7594	54.4025	47.3983	62.168	36.8421	98.6805	0.897959
A98	29.933	69.4969	3.31126	76.9998	47.3684	100.529	0.908163
A5	62.7512	56.9182	68.2119	70.8429	78.9474	100.695	0.918367
A72	62.236	33.6478	46.5468	75.5412	94.7368	101.9	0.928571
A3	50.644	68.239	41.9111	74.9885	89.4737	109.746	0.938776
A43	100	1.57233	42.0057	72.9618	73.6842	110.783	0.94898
A46	75.5796	16.3522	38.316	90.327	94.7368	113.168	0.959184
A24	51.0562	100	35.1939	34.362	63.1579	115.753	0.969388
A65	94.0237	77.673	37.4645	61.9377	57.8947	123.092	0.979592
A13	41.3704	91.8239	15.2318	60.6633	100	131.074	0.989796
A28	99.6394	90.566	52.1287	58.8055	94.7368	146.722	1

## Sheet: Sheet1
(Normalized) Bad performing docked aptamers	(Normalized) Haddock score (avg; -130, 63)*	(Normalized) RMSD from the overall lowest-energy structure (avg; 0.5, 32.3)*	(Normalized) Van der Waals energy (avg; -153, -47)*	(Normalized) Electrostatic energy (avg; -573, 55)*	(Normalized) Z-Score (-3, -1)*
A22	0.867594	0.544025	0.473983	0.62168	0.368421
A28	0.996394	0.90566	0.521287	0.588055	0.947368
A37	0.81762	0.125786	0.531693	0.332105	0.368421
A43	1	0.0157233	0.420057	0.729618	0.736842
A46	0.755796	0.163522	0.38316	0.90327	0.947368
A65	0.940237	0.77673	0.374645	0.619377	0.578947

## Sheet: RMSD_fix
Aptamer	RMSD from the overall lowest-energy structure	RMSD from the overall lowest-energy structure (original)
A1-DM	1.0 +/- 0.6	1.0 +/- 0.6	1
A2-DM	5.7 +/- 0.2	5.7 +/- 0.2	1
A3	22.2 +/- 0.3	22.2 +/- 0.3	1
A4	19.1 +/- 0.2	19.1 +/- 0.2	1
A5	18.6 +/- 0.1	18.6 +/- 0.1	1
A6	0.9 +/- 0.5	0.9 +/- 0.5	1
A7	6.1 +/- 1.1	6.1 +/- 1.1	1
a8dm	1.2 +/- 0.3	1.2 +/- 0.3	1
A9	16.9 +/- 0.2	16.9 +/- 0.2	1
A10	13.1 +/- 0.1	13.1 +/- 0.1	1
A11	18.0 +/- 0.1	18.0 +/- 0.1	1
A12	1.8 +/- 0.3	1.8 +/- 0.3	1
A13	29.7 +/- 0.1	29.7 +/- 0.1	1
A14	0.9 +/- 0.6	0.9 +/- 0.6	1
A16	8.2 +/- 0.2	8.2 +/- 0.2	1
A17	16.1 +/- 0.1	16.1 +/- 0.1	1
A18	8.0 +/- 0.1	6.2 +/- 0.1	#N/A
a19dm	1.0 +/- 0.8	9.1 +/- 0.3	#N/A
A20	4.1 +/- 0.4	4.5 +/- 0.4	#N/A
A22	17.8 +/- 0.3	0.6 +/- 0.4	#N/A
A23	0.6 +/- 0.5	12.1 +/- 0.1	#N/A
A24	32.3 +/- 0.1	2.0 +/- 1.2	#N/A
A25	5.4 +/- 0.3	19.8 +/- 0.1	#N/A
A26	14.8 +/- 0.1	1.0 +/- 0.6	#N/A
A27	6.0 +/- 0.2	4.1 +/- 0.2	#N/A
A28	29.3 +/- 0.0	0.5 +/- 0.3	#N/A
A29-DM	7.6 +/- 0.1	5.7 +/- 0.1	#N/A
A30-DM	0.9 +/- 0.5	0.9 +/- 0.5	1
A31-DM	1.1 +/- 0.6	4.3 +/- 0.4	#N/A
A32-DM	11.2 +/- 0.1	0.9 +/- 0.5	#N/A
A33-DM	1.4 +/- 0.9	25.5 +/- 0.1	#N/A
A34-DM	14.3 +/- 0.1	6.7 +/- 0.1	#N/A
A35	6.2 +/- 0.1	2.4 +/- 0.5	#N/A
A36	9.1 +/- 0.3	0.7 +/- 0.4	#N/A
A37	4.5 +/- 0.4	7.3 +/- 0.1	#N/A
A38	0.6 +/- 0.4	4.5 +/- 0.1	#N/A
A39	12.1 +/- 0.1	1.2 +/- 0.7	#N/A
A40	2.0 +/- 1.2	10.9 +/- 0.2	#N/A
A41	19.8 +/- 0.1	9.2 +/- 0.1	#N/A
A43	1.0 +/- 0.6	1.4 +/- 1.0	#N/A
A44	4.1 +/- 0.2	7.8 +/- 0.1	#N/A
A45	0.5 +/- 0.3	1.0 +/- 0.6	#N/A
A46	5.7 +/- 0.1	5.1 +/- 0.6	#N/A
A47	0.9 +/- 0.5	6.0 +/- 0.1	#N/A
A48	4.3 +/- 0.4	25.2 +/- 0.0	#N/A
A50	0.9 +/- 0.5	1.7 +/- 0.5	#N/A
A51	25.5 +/- 0.1	13.7 +/- 0.1	#N/A
A52	6.7 +/- 0.1	23.4 +/- 0.1	#N/A
A53	2.4 +/- 0.5	0.9 +/- 0.9	#N/A
A54	0.7 +/- 0.4	7.4 +/- 0.2	#N/A
A55	7.3 +/- 0.1	7.4 +/- 0.2	#N/A
A56	4.5 +/- 0.1	11.2 +/- 0.2	#N/A
A57	1.2 +/- 0.7	1.1 +/- 0.7	#N/A
A58	10.9 +/- 0.2	6.6 +/- 0.1	#N/A
A59	9.2 +/- 0.1	11.9 +/- 0.7	#N/A
A60	1.4 +/- 1.0	5.0 +/- 0.2	#N/A
A61	7.8 +/- 0.1	3.8 +/- 0.3	#N/A
A62	1.0 +/- 0.6	5.4 +/- 0.4	#N/A
A63	5.1 +/- 0.6	11.3 +/- 0.1	#N/A
A64	6.0 +/- 0.1	1.2 +/- 0.8	#N/A
A65	25.2 +/- 0.0	12.3 +/- 0.1	#N/A
A66	1.7 +/- 0.5	1.0 +/- 0.6	#N/A
A67	13.7 +/- 0.1	1.1 +/- 0.6	#N/A
A68	23.4 +/- 0.1	3.6 +/- 0.3	#N/A
A69	0.9 +/- 0.9	0.7 +/- 0.4	#N/A
A70	7.4 +/- 0.2	0.6 +/- 0.4	#N/A
A71	7.4 +/- 0.2	4.0 +/- 0.0	#N/A
A72	11.2 +/- 0.2	0.8 +/- 0.5	#N/A
A73	1.1 +/- 0.7	1.3 +/- 0.8	#N/A
A74	6.6 +/- 0.1	8.7 +/- 0.2	#N/A
A75	11.9 +/- 0.7	19.7 +/- 0.1	#N/A
A76	5.0 +/- 0.2	21.7 +/- 0.1	#N/A
A77	3.8 +/- 0.3	5.9 +/- 0.1	#N/A
A78	5.4 +/- 0.4	0.7 +/- 0.5	#N/A
A79		0.7 +/- 0.4	#N/A
A80	11.3 +/- 0.1	1.0 +/- 0.6	#N/A
A81	1.2 +/- 0.8	22.6 +/- 0.1	#N/A
A82	12.3 +/- 0.1	0.7 +/- 0.4	#N/A
A83	1.0 +/- 0.6	0.8 +/- 0.5	#N/A
A84	1.1 +/- 0.6	4.2 +/- 0.3	#N/A
A85	3.6 +/- 0.3	10.7 +/- 0.1	#N/A
A86	0.7 +/- 0.4	9.4 +/- 0.0	#N/A
A87	0.6 +/- 0.4		#N/A
A88	4.0 +/- 0.0		#N/A
A89	0.8 +/- 0.5		#N/A
A90	1.3 +/- 0.8		#N/A
A91	8.7 +/- 0.2		#N/A
A92	19.7 +/- 0.1		#N/A
A93	21.7 +/- 0.1		#N/A
A94	5.9 +/- 0.1		#N/A
A95	0.7 +/- 0.5		#N/A
A96	0.7 +/- 0.4		#N/A
A97	1.0 +/- 0.6		#N/A
A98	22.6 +/- 0.1		#N/A
A99	0.7 +/- 0.4		#N/A
A100	0.8 +/- 0.5		#N/A
A101	4.2 +/- 0.3		#N/A
A102	10.7 +/- 0.1		#N/A
A103	9.4 +/- 0.0		#N/A
